# Supplementary material for: Engineered Cas12a-Plus nuclease enables gene editing with enhanced activity and specificity
Source: BMC Biol. 2022 Apr 25;20:91. doi: 10.1186/s12915-022-01296-1 (PMC9040236; doi:10.1186/s12915-022-01296-1)
Supplement: Supplementary file 3 — Additional file 3. The supporting data values for the figures, including Figs. 1e, f, 2c, e, f, 3d, e, 4b, e, 5b, 6e, f, 7d, e, g, h, and Figs. S1c, S4b, c, S9, S10. [file 12915_2022_1296_MOESM3_ESM.xlsx]

## Sheet: Sheet1
Additional file 3: Supporting data values for the figures.
Fig.1e	WT	KA	KK
(total on-target reads)	9598	7916	13508
(total Off-target reads)	3881	1439	2980
Specificity Index	0.712071	0.846179	0.819262
Fig.1f	KA	KK
	0.872393	0.802454
	2.38521	2.54237
	0.519926	1.52549
	1.05215	1.29987
	0.719481	2.28571
	0.177215	0.962025
	0.530547	1.08253
	0.0692841	0.187067
	0.32967	0.851648
	0.224339	0.684656
	1.49498	1.30769
	1.23697	2.00948
	1.4	3.18485
	0.880632	1.74862
	1.2297	2.31287
	0.0430108	1.12366
	0.689655	0.278515
Mean	0.81501	1.42291
Fig.2c	RKA	RKK	HF
	0.801619	0.645074	0.766532
	1.04119	1.09801	1.08381
	1.35072	1.45594	1.6259
	1.34075	1.30679	1.24824
	1.08349	1.00657	0.99531
	2.95597	2.76101	3.42558
	1.10728	0.954581	2.01644
	2.72565	1.47913	5.32008
	3.32889	4.19111	6.39111
	1.15623	1.3972	1.31024
	1.87202	1.58929	1.47917
	1.52991	1.60684	1.73504
	2.81214	2.58254	3.34915
	1.52493	1.534	2.05802
	1.19153	1.55847	1.5746
	2.27451	3.27843	5.45882
	1.02746	1.20231	0.672688
	1.55703	1.23873	2.61804
	1.3764	1.10393	1.47753
	1.49704	1.31953	1.30375
	1.57198	1.56238	2.10749
	0.932468	1.21299	0.994805
Mean	1.63906	1.64022	2.22783
Fig.2e	WT	RKA	RKK	HF
(total on-target reads)	15894	22985	22637	28794
(total Off-target reads)	2042	2591	3212	12293
Specificity Index	0.886151	0.898694	0.87574	0.700806
Fig.2f	ATTA				CTTA				GTTA				TTTA				TCTA
(indel；%)	NC	WT	RKA	enAsCas12a	NC	WT	RKA	enAsCas12a	NC	WT	RKA	enAsCas12a	NC	WT	RKA	enAsCas12a	NC	WT	RKA	enAsCas12a
#1	0.00590891	0.351273	1.48981	5.7498	0.00420482	3.10862	10.6138	21.6911	0.00654219	0.00267208	0.931523	4.6046	0.00578302	24.4799	24.5641	21.1253	0.00292386	0.00677287	0.0229323	0.00455341
#2	0.00915499	0.188922	1.36056	3.93222	0.00362472	2.68246	9.10157	16.1831	0.00186559	0.0185725	0.864992	3.67541	0.0162764	20.8704	24.603	20.6904	0.00200765	0.0035986	0.00795728	0.0425685
#3	0.0060361	0.516176	1.81755	10.2355	0.00473153	5.97658	12.7375	30.2984	0.00674307	0.0318998	0.82347	7.31984	0.0138257	39.3963	26.0084	33.6299	0.00118988	0.00286257	0.0534732	0.00228656
#4	0.00725198	0.572442	1.37642	9.16179	0.00430478	5.17695	12.0083	27.6609	0.0039414	0.0431018	1.1802	7.27733	0.00349699	35.1755	28.4857	33.896	0.00404372	0.00457099	0.129045	0.0114721
Fig. 3d	WT	KA	KK	RKA	RKK	HF
(total on-target reads)	2840	1125	2397	4406	2618	6051
(total Off-target reads)	361	40	56	348	290	3132
Specificity Index	0.887223	0.965665	0.977171	0.926798	0.900275	0.658935
Fig. 3e	KA	KK	RKA	RKK	HF
	0.555016	1.16667	1.21197	0.833333	1.60841
	0.429104	0.895522	1.39925	1.23507	3.3097
	0.291774	0.448586	1.01285	0.401028	1.57969
	0.33913	0.675362	1.56957	0.789855	1.9087
	0.453815	1.24498	1.74699	1.08434	3.35341
	0.392405	1.31224	4.11814	2.72152	3.32911
Mean	0.410208	0.957226	1.84313	1.17752	2.51484
Fig. 4b	IL1RN						MYOD						HBG						Fgf21
	dWT-VPR	dKA-VPR	dKK-VPR	dRKA-VPR	dRKK-VPR	dHF-VPR	dWT-VPR	dKA-VPR	dKK-VPR	dRKA-VPR	dRKK-VPR	dHF-VPR	dWT-VPR	dKA-VPR	dKK-VPR	dRKA-VPR	dRKK-VPR	dHF-VPR	dWT-VPR	dKA-VPR	dKK-VPR	dRKA-VPR	dRKK-VPR	dHF-VPR
#1	2127.58	1740.15	1722.16	2241.11	3082.75	2495.3	37.2715	40.2244	41.0696	60.1295	73.5167	29.2426	2683.69	70.5219	27.6652	2194.99	2856.43	2194.99	515.561	5.57897	1.04247	792.353	855.13	1360.57
#2	3942.79	2886.29	3326.99	3678.75	3756.05	2503.97	47.1766	41.0696	45.8866	63.5579	102.537	63.5579	2610.3	80.4489	32.8996	2288.2	2936.74	2210.26	1176.27	3.13834	0.196146	630.346	781.445	792.353
#3	1346.5	477.713	709.176	1024	1341.84	1226.22	14.1233	25.9921	16.5642	34.2968	40.2244	17.1484	2164.77	75.5835	28.84	1978.24	2721.15	1978.24	1128.35	2.28153	0.469761	588.134	861.078	714.109
Fig. 4e	MYOD															IL1RN
	Activation						Editing (%)									Activation						Editing (%)
	WT-VPR		RKA-VPR		HF-VPR		WT-VPR		RKA-VPR		HF-VPR		NC			WT-VPR		RKA-VPR		HF-VPR		WT-VPR		RKA-VPR		HF-VPR		NC
#1	15-bp	23-bp	15-bp	23-bp	15-bp	23-bp	15-bp	23-bp	15-bp	23-bp	15-bp	23-bp	15-bp	23-bp		15-bp	23-bp	15-bp	23-bp	15-bp	23-bp	15-bp	23-bp	15-bp	23-bp	15-bp	23-bp	15-bp	23-bp
#2	15.4015	5.85634	17.6305	7.80825	29.9607	5.9794	0.0159	0.3244	0.00601	0.7656	0.00429	0.4442	0.00262	0.027		2574.36	1341.84	2172.29	861.078	648.067	1045.52	0.000145	1.2575	0.000337	1.2471	0.000323	0.9258	0.000416	0.0448
#3	10.8528	8.45614	6.29846	5.87667	7.43844	6.00016	0.00799	0.3295	0.00375	0.3822	0.00209	0.3598	0.00286	0.0358		2759.13	1327.96	1552.09	995.999	615.238	1251.98	0.000124	1.3745	0.000677	1.1574	0.000662	1.1835	0.000612	0.0441
	17.3878	4.5789	19.1597	3.28297	22.5491	3.90413	0.00187	0.2074	0.00189	0.0493	0.00141	0.1014	0.00202	0.00956		888.36	694.581	734.185	413.001	439.586	451.944	0.00012	0.4276	8.45e-05	0.432	0.000319	0.4149	0.000516	0.00607
Fig. 5b	NC	WT	RKA	HF
#1	7.93	18.87	13.71	14.82
#2	11.61	32.32	38.82	59.02
#3	22.65	49.3	40	49.8
Fig. 6e	WT	KA	KK	RKA	RKK
(total on-target reads)	28520	14384	12525	30266	23000
(total Off-target reads)	9508	1822	1546	3457	2454
Specificity Index	0.749974	0.887573	0.890129	0.897488	0.903591
Fig. 6f	KA	KK	RKA	RKK
	0.734694	0.369148	1.47179	0.65006
	3.23775	2.63816	3.66632	2.81856
	0.0667826	0.236522	0.497391	0.726609
	0.401135	0.367099	1.05348	0.661264
	0.0672888	0.641454	0.603143	0.905697
	0.102263	0.13577	0.943864	0.693211
	0.531128	0.335603	0.883268	0.531128
	0.242852	0.105758	1.12103	0.570309
	0.0665251	0.138004	0.705591	0.755131
	0.489432	0.283355	1.30053	0.620872
	0.688882	0.564435	1.00914	0.991743
	0.52447	0.556611	0.724617	0.897005
	1.02906	0.790557	1.23729	0.915254
	0.510127	0.328309	1.48893	0.673575
	0.186969	0.0594901	0.461756	0.674221
Mean	0.591957	0.503352	1.14454	0.872309
Fig. 7d	WT	Plus	HF	enAsCpf1	Ultra	UKA	UKK	RU	RKAU	RKKU
(total on-target reads)	31408	48322	69635	67443	27920	35092	29147	38450	32344	26354
(total Off-target reads)	2351	3232	17599	45269	5631	2720	2010	24458	5198	6262
Specificity Index	0.930359	0.937308	0.798255	0.598366	0.832166	0.928065	0.935488	0.61121	0.861542	0.808008
Fig. 7e	Plus	HF	enAsCpf1	Ultra	UKA	UKK	RU	RKAU	RKKU
	0.824923	0.564367	1.03399	1.67456	1.05561	1.01545	1.1174	0.669413	0.662204
	2.65333	7.49333	6.40889	0.875556	2.61778	2.09778	3.91556	5.86222	5.69778
	1.29762	7.15476	8.03571	1.60714	1.10119	0.46627	3.73214	2.75595	1.22817
	1.03304	3.23826	3.80522	1.85739	1.10261	1.19826	2.87652	1.96522	2.26609
	1.17417	1.07387	1.61141	1.17658	0.541742	0.760961	1.11832	0.715916	0.839039
	2.45258	4.70549	4.40599	1.89684	2.03661	1.49418	3.68885	2.38769	1.71547
	0.967692	1.59875	1.88223	0.620636	0.696196	0.379885	1.111	0.568004	0.394997
	1.32945	1.73178	1.93659	0.784257	0.793003	0.969388	1.07653	0.693878	0.649417
	0.848457	1.08279	0.764733	0.492049	0.838167	0.715154	0.52666	0.565014	0.567353
	1.81869	2.95049	2.75941	0.98954	0.981172	1.17852	1.30614	1.17782	0.913529
	1.35954	1.67912	1.8183	0.751289	0.780928	1.23454	1.8067	0.793814	0.720361
	2.82516	4.46405	5.18954	1.77288	1.5049	1.64379	2.33333	2.29085	2.31863
	2.36088	3.41821	3.30017	0.836425	1.25464	0.81113	2.2344	1.82968	1.41484
	3.16327	6.77551	6.05612	2.0051	3.90986	1.88776	3.13776	2.58503	2.2449
	3.12008	5.81238	4.66229	2.70356	2.55159	1.75422	2.69418	2.44465	2.00938
	1.9972	0.835434	0.651961	0.485994	1.54902	1.38585	0.447479	0.570028	0.420868
	1.08395	3.00494	2.71605	1.08148	0.77037	0.562963	1.69383	1.14815	0.940741
	1.06565	1.46608	1.01313	0.19256	1.10503	0.905908	0.80744	0.660832	0.207877
	1.47059	0.938824	1.01176	1.32235	1.83765	0.757647	0.423529	0.851765	0.310588
	2.20354	2.69499	2.23835	0.79469	1.4708	1.24307	0.913864	1.03304	0.79705
	1.07381	1.17106	1.56063	0.7686	0.982425	1.01582	0.990627	0.635032	0.778559
	0.800391	1.74481	1.61996	0.812133	0.730724	0.441879	0.812133	0.787867	0.612524
	1.27806	2.44133	1.74235	0.862245	1.28571	1.61224	1.60714	1.53571	0.938776
	1.63512	1.90092	1.6573	0.549353	0.875416	0.853235	0.574492	0.657671	0.592237
	1.44108	1.46853	1.16517	0.465215	0.842877	0.552769	0.725035	0.657359	0.438713
	1.94315	2.40305	1.8731	0.403046	1.32284	1.08426	0.849746	1.0264	0.371574
	1.3181	4.89714	3.64	0.670476	0.455238	0.392381	1.58857	1.05714	0.748571
	1.61182	1.42758	1.1321	0.545771	1.08111	0.631518	0.728853	0.732329	0.38007
	3.79444	3.56569	4.78362	1.6306	2.52705	1.53323	2.50541	2.48068	1.949
Mean	1.72227	2.88633	2.77504	1.05615	1.33111	1.05448	1.63254	1.41859	1.14239
Fig. 7g	WT	Plus	Ultra	UKA	UKK	RU	RKAU	RKKU
(total on-target reads)	14369	13611	13879	4031	4706	16116	10569	12293
(total Off-target reads)	4321	1263	2600	602	732	10543	1283	1323
Specificity Index	0.768807	0.915087	0.842223	0.870063	0.865392	0.604524	0.891748	0.902835
Fig. 7h	Plus	Ultra	UKA	UKK	RU	RKAU	RKKU
	1.46	1.17571	0.978571	1.21143	1.15143	1.26857	1.87714
	1.13557	1.23126	0.711324	0.716108	1.05582	1.01914	1.19777
	0.974359	1.05861	0.112088	0.0945055	1.337	0.673993	0.561172
	1.17623	1.19057	0.106557	0.102459	1.7377	0.672131	0.963115
	0.840967	0.85369	0.143766	0.1743	1.02417	0.636132	0.778626
	0.881181	0.9631	0.395572	0.346125	1.1262	0.708487	0.621402
	0.685694	1.32659	0.132948	0.236994	1.43642	0.556358	0.979769
	1.21655	1.00966	0.223448	0.29931	0.972414	0.893793	0.791724
	0.881475	0.80158	0.414399	0.43986	0.980685	0.752414	0.796313
	0.584648	0.773922	0.109359	0.263933	0.849632	0.446898	0.884332
	0.904986	0.373471	0.046096	0.0950141	0.89746	0.568203	0.622766
	1.41558	0.844156	0.0952381	0.0952381	1.31169	0.528139	0.69697
	1.01464	0.877252	0.192568	0.183559	0.795045	0.760135	0.791667
	0.816865	1.08277	0.376617	0.401449	1.01035	0.7791	0.798241
	1.30518	0.818801	0.209809	0.361035	1.51226	0.990463	1.07766
Mean	1.01959	0.958743	0.283224	0.334755	1.14655	0.750264	0.895911
Figure S1c	WT				A				AKK				AKA				KK				KA
(%)	On	mm1	mm8	mm9	On	mm1	mm8	mm9	On	mm1	mm8	mm9	On	mm1	mm8	mm9	On	mm1	mm8	mm9	On	mm1	mm8	mm9	Ctrl
Deletion	27.2976	12.7822	8.908	6.5459	18.5767	4.7585	3.9333	10.5879	9.7231	2.5517	1.7724	2.0332	9.6245	2.1209	1.8312	2.2342	19.6058	5.3278	3.4072	3.6362	13.3262	2.7004	2.1077	2.7419	0.888989
Insertion	1.8821	1.0521	0.7294	0.5629	1.5727	0.5177	0.4138	0.9631	0.9761	0.3588	0.3347	0.3409	0.8807	0.3627	0.3701	0.3517	1.2889	0.5494	0.4238	0.3939	1.0338	0.3833	0.3407	0.4025	0.202343
Figure S4b	EGFP-1
	WT			KA			KK			RKA			RKK			HF
(%)	WT-crRNA	UA4U6-crRNA	tRNA-crRNA	WT-crRNA	UA4U6-crRNA	tRNA-crRNA	WT-crRNA	UA4U6-crRNA	tRNA-crRNA	WT-crRNA	UA4U6-crRNA	tRNA-crRNA	WT-crRNA	UA4U6-crRNA	tRNA-crRNA	WT-crRNA	UA4U6-crRNA	tRNA-crRNA
#1	50.7692	58.3784	37.0166	49.4209	53.6122	41.5771	52.0833	56.0669	40.3941	65.2015	66.8896	50.7576	62.4434	68.3206	49.3671	65.2	65	53.913
#2	47.482	58.1994	36.2007	45.4794	53.4654	40.9429	48.3108	60.0592	39.3651	59.4086	68.9655	47.9339	61.8799	69.4581	46.9613	66.4452	66.2983	52.4242
#3	42.5926	56.0606	30.4167	39.5137	51.7143	31.3253	45.2675	57.0064	34.6883	55.4859	67.2131	45.7944	63.3452	66.7774	42.0195	65.9004	64.3836	46.4029
	EGFP-2
	WT			KA			KK			RKA			RKK			HF
(%)	WT-crRNA	UA4U6-crRNA	tRNA-crRNA	WT-crRNA	UA4U6-crRNA	tRNA-crRNA	WT-crRNA	UA4U6-crRNA	tRNA-crRNA	WT-crRNA	UA4U6-crRNA	tRNA-crRNA	WT-crRNA	UA4U6-crRNA	tRNA-crRNA	WT-crRNA	UA4U6-crRNA	tRNA-crRNA
#1	36.0515	41.9795	42.6667	43.4211	45.1613	45.3074	48.294	48.5294	49.0196	47.8149	56.8129	50	45.1613	52.1951	49.4845	56.9659	49.5327	53.2544
#2	41.9708	44.6043	45.4545	47.5	47.0449	51.6746	48.0836	52.6027	51.9886	49.8734	58.209	54.0284	49.7238	53.6946	54.9763	58.4416	60.548	57.1839
#3	45.4545	48.949	46.2585	50.8685	50	51.8041	49.6622	50.1475	52.443	52.3041	54.6135	57.2944	51.676	52.0942	50.5525	55.988	54.9858	57.2308
Figure S4c	FANCF
	WT			KA			KK			RKA			RKK			HF
(%)	WT-crRNA	UA4U6-crRNA	tRNA-crRNA	WT-crRNA	UA4U6-crRNA	tRNA-crRNA	WT-crRNA	UA4U6-crRNA	tRNA-crRNA	WT-crRNA	UA4U6-crRNA	tRNA-crRNA	WT-crRNA	UA4U6-crRNA	tRNA-crRNA	WT-crRNA	UA4U6-crRNA	tRNA-crRNA
#1	5.67475	6.26902	4.61845	4.24235	6.31788	3.56071	3.89003	4.11784	2.94138	6.77813	6.66608	5.40866	7.362	5.66467	5.77783	7.49529	6.96996	5.9901
#2	9.23322	9.22103	6.13729	6.47656	7.43962	5.06498	5.94146	6.63198	4.36672	10.0695	10.5504	7.72916	11.7492	11.1344	8.36402	11.3783	11.0191	8.20624
	Site 6
	WT			KA			KK			RKA			RKK			HF
(%)	WT-crRNA	UA4U6-crRNA	tRNA-crRNA	WT-crRNA	UA4U6-crRNA	tRNA-crRNA	WT-crRNA	UA4U6-crRNA	tRNA-crRNA	WT-crRNA	UA4U6-crRNA	tRNA-crRNA	WT-crRNA	UA4U6-crRNA	tRNA-crRNA	WT-crRNA	UA4U6-crRNA	tRNA-crRNA
#1	5.89154	8.6796	5.61142	5.37742	8.23488	5.27015	5.40848	7.86451	5.15647	7.52568	9.99429	6.74975	8.0837	9.52	7.46942	8.22382	8.15593	6.8914
#2	5.64997	5.22974	4.68961	4.89132	5.42882	4.59763	5.69062	4.98277	4.48451	7.75401	6.39948	6.09037	6.59525	6.21099	5.57146	7.75966	5.5283	5.58208
Figure S9	Plus	HF	enAsCas12a	Ultra	RU
	1.11893	1.67961	1.74029	1.33495	1.90534
	1.25709	1.64575	1.22267	0.979757	1.26518
Figure S10	Plus	Ultra	UKA	UKK	RU	RKAU	RKKU
	1.21124	0.669663	0.45618	0.568539	1.24944	1.00899	1.07865
	1.16532	0.727823	0.719758	0.451613	1	0.887097	0.77621
